# Supplementary material for: Influence of Temperature and Polymer Concentration on the Nonlinear Response of Highly Acetylated Chitosan–Genipin Hydrogels
Source: Gels. 2022 Mar 21;8(3):194. doi: 10.3390/gels8030194 (PMC8955893; doi:10.3390/gels8030194)
Supplement: Supplementary file 1 [file gels-08-00194-s001.zip]

Archive with 1 entries (1 files):
- gels-1627356-supplementary.pdf
